# Supplementary material for: Initiating systemic capacity development for leadership from the bottom-up: a realist evaluation of a leadership innovation in a South African health district
Source: Health Policy Plan. 2024 Oct 30;40(1):31–41. doi: 10.1093/heapol/czae099 (PMC11724640; doi:10.1093/heapol/czae099)
Supplement: czae099_Supp [file czae099_supp.zip]

Archive with 1 entries (1 files):
- suppl_data/Supplementary figure 1 Key results through the lens of the Intervention- Context-Actor-Mechanism-Outcome configuration.docx
